# Supplementary material for: Biological Response of Irisin Induced by Different Types of Exercise in Obese Subjects: A Non-Inferiority Controlled Randomized Study
Source: Biology (Basel). 2022 Mar 2;11(3):392. doi: 10.3390/biology11030392 (PMC8945525; doi:10.3390/biology11030392)
Supplement: Supplementary file 1 [file biology-11-00392-s001.zip]

Archive with 1 entries (1 files):
- biology-1577696-supplementary.pdf
